# Supplementary material for: Electrostatic Self-Assembled Synthesis of Amorphous/Crystalline g-C3N4 Homo-Junction for Efficient Photocatalytic H2 Production with Simultaneous Antibiotic Degradation
Source: Nanomaterials (Basel). 2023 Nov 17;13(22):2964. doi: 10.3390/nano13222964 (PMC10675752; doi:10.3390/nano13222964)
Supplement: Supplementary file 1 [file nanomaterials-13-02964-s001.zip]

Archive with 1 entries (1 files):
- nanomaterials-2687576-supplementary.pdf
